# Supplementary material for: Goats Follow Human Pointing Gestures in an Object Choice Task
Source: Front Psychol. 2020 May 19;11:915. doi: 10.3389/fpsyg.2020.00915 (PMC7248431; doi:10.3389/fpsyg.2020.00915)
Supplement: Supplementary file 1 [file Data_Sheet_1.ZIP]

Archive with 4 entries (4 files):
- Data_mean_pointing_goats.txt
- Data_pointing_goats.txt
- Pointing goats code.R
- Full data_pointing_goats.xlsx
