# Supplementary material for: Goats Follow Human Pointing Gestures in an Object Choice Task
Source: Front Psychol. 2020 May 19;11:915. doi: 10.3389/fpsyg.2020.00915 (PMC7248431; doi:10.3389/fpsyg.2020.00915)
Supplement: Supplementary file 1 [file Data_Sheet_1.ZIP › Data_mean_pointing_goats.txt]

ID	Condition	Proximal	Crossed	Asymmetric	Control
Annie	Proximal	5	4	4	4
Dingle	Proximal	5	7	3	6
Gilbert	Proximal	4	8	3	3
Jimmy	Proximal	5	6	3	2
Leo	Proximal	4	7	3	0
Pooky	Proximal	7	5	2	5
Ralph	Proximal	7	6	2	3
Sticky	Proximal	3	7	2	5
Vern	Proximal	6	6	4	3
