# Supplementary material for: Goats Follow Human Pointing Gestures in an Object Choice Task
Source: Front Psychol. 2020 May 19;11:915. doi: 10.3389/fpsyg.2020.00915 (PMC7248431; doi:10.3389/fpsyg.2020.00915)
Supplement: Supplementary file 1 [file Data_Sheet_1.ZIP › Data_pointing_goats.txt]

ID	Session	Trial	Condition	Baited	Choice	Correct	Finger
Sticky	1	1	proximal	1	2	0	0
Sticky	1	2	assymetric	2	1	0	0
Sticky	1	3	crossed	2	2	1	0
Sticky	1	4	assymetric	1	1	1	1
Sticky	1	5	control	2	2	1	0
Sticky	1	6	crossed	2	2	1	0
Sticky	1	7	proximal	1	1	1	0
Sticky	1	8	assymetric	2	1	0	0
Sticky	1	9	crossed	1	1	1	0
Sticky	1	10	control	1	2	0	0
Sticky	1	11	proximal	2	1	0	0
Sticky	1	12	crossed	1	2	0	0
Sticky	1	13	control	1	1	1	0
Sticky	1	14	control	2	2	1	0
Sticky	1	15	assymetric	1	2	0	0
Sticky	1	16	proximal	2	1	0	0
Annie	1	1	crossed	2	1	0	0
Annie	1	2	assymetric	1	1	1	0
Annie	1	3	assymetric	2	1	0	0
Annie	1	4	proximal	2	1	0	0
Annie	1	5	proximal	1	1	1	0
Annie	1	6	crossed	1	2	0	0
Annie	1	7	assymetric	2	1	0	0
Annie	1	8	control	2	1	0	0
Annie	1	9	proximal	1	1	1	0
Annie	1	10	control	1	2	0	0
Annie	1	11	proximal	2	1	0	0
Annie	1	12	control	1	1	1	0
Annie	1	13	assymetric	1	1	1	0
Annie	1	14	crossed	2	1	0	0
Annie	1	15	crossed	1	1	1	0
Annie	1	16	control	2	1	0	0
Vern	1	1	crossed	1	1	1	0
Vern	1	2	control	2	1	0	0
Vern	1	3	proximal	2	2	1	0
Vern	1	4	crossed	1	1	1	0
Vern	1	5	crossed	2	1	0	0
Vern	1	6	proximal	2	2	1	0
Vern	1	7	control	1	2	0	0
Vern	1	8	assymetric	2	1	0	0
Vern	1	9	proximal	1	1	1	1
Vern	1	10	control	2	1	0	0
Vern	1	11	crossed	2	1	0	0
Vern	1	12	assymetric	1	1	1	0
Vern	1	13	proximal	1	2	0	0
Vern	1	14	assymetric	2	1	1	0
Vern	1	15	assymetric	1	1	1	0
Vern	1	16	control	1	2	0	0
Dingle	1	1	proximal	2	1	0	0
Dingle	1	2	control	1	1	1	0
Dingle	1	3	proximal	1	1	1	0
Dingle	1	4	assymetric	2	1	0	0
Dingle	1	5	crossed	2	2	1	0
Dingle	1	6	proximal	1	1	1	0
Dingle	1	7	crossed	2	2	1	0
Dingle	1	8	control	1	1	1	0
Dingle	1	9	assymetric	2	1	0	0
Dingle	1	10	proximal	2	2	1	0
Dingle	1	11	assymetric	1	1	1	0
Dingle	1	12	control	2	2	1	0
Dingle	1	13	assymetric	1	2	0	1
Dingle	1	14	control	2	2	1	0
Dingle	1	15	crossed	1	1	1	0
Dingle	1	16	crossed	1	1	1	0
Leo	1	1	proximal	1	1	1	0
Leo	1	2	assymetric	2	1	0	0
Leo	1	3	crossed	2	1	0	0
Leo	1	4	assymetric	1	2	0	0
Leo	1	5	control	2	1	0	0
Leo	1	6	crossed	2	2	1	0
Leo	1	7	proximal	1	2	0	0
Leo	1	8	assymetric	2	1	0	0
Leo	1	9	crossed	1	1	1	0
Leo	1	10	control	1	2	0	0
Leo	1	11	proximal	2	1	0	0
Leo	1	12	crossed	1	1	1	0
Leo	1	13	control	1	2	0	0
Leo	1	14	control	2	1	0	0
Leo	1	15	assymetric	1	1	1	0
Leo	1	16	proximal	2	2	1	0
Pooky	1	1	proximal	2	2	1	0
Pooky	1	2	control	1	1	1	0
Pooky	1	3	proximal	1	1	1	0
Pooky	1	4	assymetric	2	2	1	0
Pooky	1	5	crossed	2	2	1	0
Pooky	1	6	proximal	1	1	1	0
Pooky	1	7	crossed	2	2	1	0
Pooky	1	8	control	1	2	0	0
Pooky	1	9	assymetric	2	1	0	0
Pooky	1	10	proximal	2	1	0	0
Pooky	1	11	assymetric	1	2	0	0
Pooky	1	12	control	2	2	1	0
Pooky	1	13	assymetric	1	2	0	0
Pooky	1	14	control	2	2	1	0
Pooky	1	15	crossed	1	2	0	0
Pooky	1	16	crossed	1	1	1	0
Ralph	1	1	proximal	1	1	1	0
Ralph	1	2	assymetric	2	1	0	0
Ralph	1	3	crossed	2	2	1	0
Ralph	1	4	assymetric	1	1	1	0
Ralph	1	5	control	2	2	1	0
Ralph	1	6	crossed	2	2	1	0
Ralph	1	7	proximal	1	1	1	0
Ralph	1	8	assymetric	2	1	0	0
Ralph	1	9	crossed	1	1	1	0
Ralph	1	10	control	1	2	0	0
Ralph	1	11	proximal	2	2	1	0
Ralph	1	12	crossed	1	1	1	0
Ralph	1	13	control	1	2	0	0
Ralph	1	14	control	2	1	0	0
Ralph	1	15	assymetric	1	2	0	0
Ralph	1	16	proximal	2	1	0	0
Gilbert	1	1	proximal	2	2	1	0
Gilbert	1	2	control	1	2	0	0
Gilbert	1	3	proximal	1	1	1	0
Gilbert	1	4	assymetric	2	2	1	0
Gilbert	1	5	crossed	2	2	1	0
Gilbert	1	6	proximal	1	2	0	0
Gilbert	1	7	crossed	2	2	1	0
Gilbert	1	8	control	1	2	0	0
Gilbert	1	9	assymetric	2	2	1	0
Gilbert	1	10	proximal	2	2	1	0
Gilbert	1	11	assymetric	1	2	0	0
Gilbert	1	12	control	2	2	1	0
Gilbert	1	13	assymetric	1	2	0	0
Gilbert	1	14	control	2	2	1	0
Gilbert	1	15	crossed	1	1	1	1
Gilbert	1	16	crossed	1	1	1	0
Jimmy	1	1	proximal	1	1	1	0
Jimmy	1	2	assymetric	2	2	1	0
Jimmy	1	3	crossed	2	2	1	0
Jimmy	1	4	assymetric	1	1	1	0
Jimmy	1	5	control	2	2	1	0
Jimmy	1	6	crossed	2	2	1	0
Jimmy	1	7	proximal	1	1	1	0
Jimmy	1	8	assymetric	2	1	0	0
Jimmy	1	9	crossed	1	1	1	0
Jimmy	1	10	control	1	2	0	0
Jimmy	1	11	proximal	2	2	1	0
Jimmy	1	12	crossed	1	1	1	0
Jimmy	1	13	control	1	2	0	0
Jimmy	1	14	control	2	2	1	0
Jimmy	1	15	assymetric	1	1	1	0
Jimmy	1	16	proximal	2	2	1	0
Sticky	2	1	proximal	2	1	0	0
Sticky	2	2	assymetric	2	1	0	0
Sticky	2	3	control	1	1	1	0
Sticky	2	4	control	2	2	1	0
Sticky	2	5	assymetric	1	2	0	0
Sticky	2	6	crossed	1	1	1	0
Sticky	2	7	crossed	2	2	1	0
Sticky	2	8	assymetric	1	1	1	0
Sticky	2	9	control	1	2	0	0
Sticky	2	10	control	2	1	0	0
Sticky	2	11	assymetric	2	1	0	0
Sticky	2	12	crossed	1	1	1	0
Sticky	2	13	proximal	2	1	0	0
Sticky	2	14	proximal	1	1	1	0
Sticky	2	15	crossed	2	2	1	0
Sticky	2	16	proximal	1	1	1	0
Annie	2	1	proximal	2	1	0	0
Annie	2	2	assymetric	2	1	0	0
Annie	2	3	control	1	2	0	0
Annie	2	4	control	2	2	1	0
Annie	2	5	assymetric	1	1	1	0
Annie	2	6	crossed	1	1	1	0
Annie	2	7	crossed	2	1	0	0
Annie	2	8	assymetric	1	1	1	0
Annie	2	9	control	1	1	1	0
Annie	2	10	control	2	2	1	0
Annie	2	11	assymetric	2	1	0	0
Annie	2	12	crossed	1	1	1	0
Annie	2	13	proximal	2	2	1	0
Annie	2	14	proximal	1	1	1	0
Annie	2	15	crossed	2	2	1	0
Annie	2	16	proximal	1	1	1	0
Vern	2	1	crossed	1	1	1	0
Vern	2	2	crossed	2	2	1	0
Vern	2	3	control	1	1	1	0
Vern	2	4	assymetric	2	2	1	0
Vern	2	5	control	1	1	1	0
Vern	2	6	control	2	2	1	0
Vern	2	7	proximal	1	1	1	0
Vern	2	8	assymetric	1	2	0	0
Vern	2	9	assymetric	2	1	0	1
Vern	2	10	crossed	2	2	1	0
Vern	2	11	crossed	1	1	1	1
Vern	2	12	proximal	2	1	0	0
Vern	2	13	assymetric	1	2	0	0
Vern	2	14	control	2	1	0	0
Vern	2	15	proximal	1	1	1	1
Vern	2	16	proximal	2	2	1	1
Dingle	2	1	proximal	2	1	0	0
Dingle	2	2	assymetric	2	2	1	0
Dingle	2	3	control	1	2	0	0
Dingle	2	4	control	2	2	1	0
Dingle	2	5	assymetric	1	1	1	0
Dingle	2	6	crossed	1	1	1	1
Dingle	2	7	crossed	2	2	1	0
Dingle	2	8	assymetric	1	2	0	0
Dingle	2	9	control	1	1	1	0
Dingle	2	10	control	2	1	0	0
Dingle	2	11	assymetric	2	1	0	0
Dingle	2	12	crossed	1	2	0	0
Dingle	2	13	proximal	2	2	1	0
Dingle	2	14	proximal	1	1	1	0
Dingle	2	15	crossed	2	2	1	1
Dingle	2	16	proximal	1	2	0	0
Leo	2	1	proximal	2	1	0	0
Leo	2	2	assymetric	2	2	1	0
Leo	2	3	control	1	2	0	0
Leo	2	4	control	2	1	0	0
Leo	2	5	assymetric	1	2	0	0
Leo	2	6	crossed	1	1	1	1
Leo	2	7	crossed	2	2	1	0
Leo	2	8	assymetric	1	1	1	0
Leo	2	9	control	1	2	0	0
Leo	2	10	control	2	1	0	0
Leo	2	11	assymetric	2	1	0	0
Leo	2	12	crossed	1	1	1	0
Leo	2	13	proximal	2	1	0	0
Leo	2	14	proximal	1	1	1	0
Leo	2	15	crossed	2	2	1	0
Leo	2	16	proximal	1	1	1	0
Pooky	2	1	crossed	1	2	0	0
Pooky	2	2	crossed	2	2	1	0
Pooky	2	3	control	1	2	0	0
Pooky	2	4	assymetric	2	1	0	0
Pooky	2	5	control	1	2	0	0
Pooky	2	6	control	2	2	1	0
Pooky	2	7	proximal	1	1	1	0
Pooky	2	8	assymetric	1	2	0	0
Pooky	2	9	assymetric	2	1	0	0
Pooky	2	10	crossed	2	2	1	0
Pooky	2	11	crossed	1	2	0	0
Pooky	2	12	proximal	2	2	1	0
Pooky	2	13	assymetric	1	1	1	0
Pooky	2	14	control	2	2	1	0
Pooky	2	15	proximal	1	1	1	0
Pooky	2	16	proximal	2	2	1	0
Ralph	2	1	proximal	2	2	1	0
Ralph	2	2	assymetric	2	1	0	0
Ralph	2	3	control	1	1	1	0
Ralph	2	4	control	2	2	1	0
Ralph	2	5	assymetric	1	1	1	0
Ralph	2	6	crossed	1	2	0	0
Ralph	2	7	crossed	2	1	0	0
Ralph	2	8	assymetric	1	2	0	0
Ralph	2	9	control	1	2	0	0
Ralph	2	10	control	2	1	0	0
Ralph	2	11	assymetric	2	1	0	0
Ralph	2	12	crossed	1	1	1	1
Ralph	2	13	proximal	2	2	1	0
Ralph	2	14	proximal	1	1	1	0
Ralph	2	15	crossed	2	2	1	0
Ralph	2	16	proximal	1	1	1	0
Gilbert	2	1	crossed	1	1	1	0
Gilbert	2	2	crossed	2	2	1	0
Gilbert	2	3	control	1	2	0	0
Gilbert	2	4	assymetric	2	1	0	0
Gilbert	2	5	control	1	2	0	0
Gilbert	2	6	control	2	1	0	0
Gilbert	2	7	proximal	1	2	0	0
Gilbert	2	8	assymetric	1	1	1	0
Gilbert	2	9	assymetric	2	1	0	0
Gilbert	2	10	crossed	2	2	1	0
Gilbert	2	11	crossed	1	1	1	0
Gilbert	2	12	proximal	2	2	1	0
Gilbert	2	13	assymetric	1	2	0	0
Gilbert	2	14	control	2	2	1	0
Gilbert	2	15	proximal	1	2	0	0
Gilbert	2	16	proximal	2	1	0	0
Jimmy	2	1	crossed	1	1	1	0
Jimmy	2	2	crossed	2	2	1	0
Jimmy	2	3	control	1	2	0	0
Jimmy	2	4	assymetric	2	1	0	0
Jimmy	2	5	control	1	2	0	0
Jimmy	2	6	control	2	1	0	0
Jimmy	2	7	proximal	1	1	1	0
Jimmy	2	8	assymetric	1	2	0	0
Jimmy	2	9	assymetric	2	1	0	0
Jimmy	2	10	crossed	2	1	0	0
Jimmy	2	11	crossed	1	2	0	0
Jimmy	2	12	proximal	2	1	0	0
Jimmy	2	13	assymetric	1	2	0	0
Jimmy	2	14	control	2	1	0	0
Jimmy	2	15	proximal	1	2	0	0
Jimmy	2	16	proximal	2	1	0	0
