# Supplementary material for: Goats Follow Human Pointing Gestures in an Object Choice Task
Source: Front Psychol. 2020 May 19;11:915. doi: 10.3389/fpsyg.2020.00915 (PMC7248431; doi:10.3389/fpsyg.2020.00915)
Supplement: Supplementary file 1 [file Data_Sheet_1.ZIP › Pointing goats code.R]

#load the libraries
library(lme4)
library(DHARMa)
library(multcomp)
options(scipen=999)

###GLMM

  dat.df <- read.table("Data_pointing_goats.txt", header = T)
  
  str(dat.df)
  dat.df$Session<-factor(dat.df$Session, order=TRUE)
  dat.df$Trial<-factor(dat.df$Trial, order=TRUE)
  str(dat.df)
  
  #Model comparison
  dat_glmm1 <- glmer(Correct ~ Condition * Session + (1|ID), family = binomial, data = dat.df, REML=FALSE)
  dat_glmm2 <- glmer(Correct ~ Condition + Session + (1|ID), family = binomial, data = dat.df, REML=FALSE)
  
  drop1(dat_glmm1, test = 'Chisq')
  drop1(dat_glmm2, test = 'Chisq')

  #checking model assumptions
  simulationOutput <- simulateResiduals(fittedModel = dat_glmm2, n = 250)
  plot(simulationOutput)
  testResiduals(simulationOutput)

  #posthoc
  summary(glht(dat_glmm2, linfct = mcp(Condition ="Tukey")))
  

###comparison with chance level 
  
  dat_mean.df <- read.table("Data_mean_pointing_goats.txt", header = T)
  
  str(dat_mean.df)
  
  #t-tests (one sample)
  t.test(dat_mean.df$Proximal, mu = 4, alternative = "two.sided")
  t.test(dat_mean.df$Crossed, mu = 4, alternative = "two.sided")
  t.test(dat_mean.df$Asymmetric, mu = 4, alternative = "two.sided")
  t.test(dat_mean.df$Control, mu = 4, alternative = "two.sided")
  
