# Supplementary material for: Goats Follow Human Pointing Gestures in an Object Choice Task
Source: Front Psychol. 2020 May 19;11:915. doi: 10.3389/fpsyg.2020.00915 (PMC7248431; doi:10.3389/fpsyg.2020.00915)
Supplement: Supplementary file 1 [file Data_Sheet_1.ZIP › Full data_pointing_goats.xlsx]

## Sheet: pretest
ID	Date	Subject	Session	Trial	Baited (1 left; 2 right)	Choice (1 left; 2 right)	correct? (0 no; 1 yes)
1	2016-01-08	Sticky	Pretest	1	1	1	1
2	2016-01-08	Sticky	Pretest	2	2	2	1
3	2016-01-08	Sticky	Pretest	3	1	1	1
4	2016-01-08	Sticky	Pretest	4	2	2	1
5	2016-01-08	Sticky	Pretest	5	2	1	0
6	2016-01-08	Sticky	Pretest	6	1	2	0
7	2016-01-08	Sticky	Pretest	7	2	1	0
8	2016-01-08	Sticky	Pretest	8	2	2	1
9	2016-01-08	Sticky	Pretest	9	1	2	0
10	2016-01-08	Sticky	Pretest	10	1	1	1
11	2016-01-08	Sticky	Pretest	11	2	2	1
12	2016-01-08	Sticky	Pretest	12	1	1	1
13	2016-01-08	Sticky	Pretest	13	1	1	1
14	2016-01-08	Sticky	Pretest	14	2	2	1
15	2016-01-08	Sticky	Pretest	15	2	2	1
16	2016-01-08	Annie	Pretest	1	2	2	1
17	2016-01-08	Annie	Pretest	2	1	1	1
18	2016-01-08	Annie	Pretest	3	2	2	1
19	2016-01-08	Annie	Pretest	4	1	1	1
20	2016-01-08	Annie	Pretest	5	1	1	1
21	2016-01-08	Annie	Pretest	6	2	2	1
22	2016-01-08	Sandy	Pretest	1	1	2	0
23	2016-01-08	Sandy	Pretest	2	2	1	0
24	2016-01-08	Sandy	Pretest	3	1	2	0
25	2016-01-08	Sandy	Pretest	4	2	1	0
26	2016-01-08	Sandy	Pretest	5	2	2	1
27	2016-01-08	Sandy	Pretest	6	1	2	0
28	2016-01-08	Sandy	Pretest	7	2	2	1
29	2016-01-08	Sandy	Pretest	8	2	2	1
30	2016-01-08	Sandy	Pretest	9	1	2	0
31	2016-01-08	Sandy	Pretest	10	1	2	0
32	2016-01-08	Sandy	Pretest	11	2	2	1
33	2016-01-08	Sandy	Pretest	12	1	2	0
34	2016-01-08	Sandy	Pretest	13	1	2	0
35	2016-01-08	Sandy	Pretest	14	2	2	1
36	2016-01-08	Sandy	Pretest	15	2	2	1
37	2016-01-08	Sandy	Pretest	16	1	1	1
38	2016-01-08	Nadia	Pretest	1	2	2	1
39	2016-01-08	Nadia	Pretest	2	1	1	1
40	2016-01-08	Nadia	Pretest	3	2	2	1
41	2016-01-08	Nadia	Pretest	4	1	1	1
42	2016-01-08	Nadia	Pretest	5	1	1	1
43	2016-01-08	Nadia	Pretest	6	2	1	0
44	2016-01-08	Nadia	Pretest	7	2	2	1
45	2016-01-08	Nadia	Pretest	8	1	2	0
46	2016-01-08	Nadia	Pretest	9	1	2	0
47	2016-01-08	Nadia	Pretest	10	2	1	0
48	2016-01-08	Nadia	Pretest	11	2	1	0
49	2016-01-08	Rodney	Pretest	1	1	1	1
50	2016-01-08	Rodney	Pretest	2	1	1	1
51	2016-01-08	Rodney	Pretest	3	2	2	1
52	2016-01-08	Rodney	Pretest	4	2	2	1
53	2016-01-08	Rodney	Pretest	5	1	1	1
54	2016-01-08	Rodney	Pretest	6	2	1	0
55	2016-01-08	Rodney	Pretest	7	2	2	1
56	2016-01-08	Rodney	Pretest	8	1	2	0
57	2016-01-08	Rodney	Pretest	9	2	2	1
58	2016-01-08	Rodney	Pretest	10	2	1	0
59	2016-01-08	Rodney	Pretest	11	1	2	0
60	2016-01-08	Rodney	Pretest	12	1	1	1
62	2016-01-08	Rodney	Pretest	13	2	2	1
62	2016-01-08	Rodney	Pretest	14	1	1	1
63	2016-01-08	Rodney	Pretest	15	1	1	1
64	2016-01-08	Rodney	Pretest	16	2	1	0
65	2016-01-08	Leo	Pretest	1	2	1	0
66	2016-01-08	Leo	Pretest	2	1	1	1
67	2016-01-08	Leo	Pretest	3	1	1	1
68	2016-01-08	Leo	Pretest	4	2	1	0
69	2016-01-08	Leo	Pretest	5	1	2	0
70	2016-01-08	Leo	Pretest	6	2	2	1
71	2016-01-08	Leo	Pretest	7	1	1	1
72	2016-01-08	Leo	Pretest	8	1	1	1
73	2016-01-08	Leo	Pretest	9	2	2	1
74	2016-01-08	Leo	Pretest	10	2	2	1
75	2016-01-08	Leo	Pretest	11	1	1	1
76	2016-01-08	Ralph	Pretest	1	1	1	1
77	2016-01-08	Ralph	Pretest	2	1	1	1
78	2016-01-08	Ralph	Pretest	3	2	1	0
79	2016-01-08	Ralph	Pretest	4	2	2	1
80	2016-01-08	Ralph	Pretest	5	1	1	1
81	2016-01-08	Ralph	Pretest	6	2	2	1
82	2016-01-08	Ralph	Pretest	7	2	2	1
83	2016-01-08	Ralph	Pretest	8	1	1	1
84	2016-01-08	Ralph	Pretest	9	2	2	1
85	2016-01-08	Marnie	Pretest	1	2	2	1
86	2016-01-08	Marnie	Pretest	2	1	1	1
87	2016-01-08	Marnie	Pretest	3	1	1	1
88	2016-01-08	Marnie	Pretest	4	2	1	0
89	2016-01-08	Marnie	Pretest	5	1	1	1
90	2016-01-08	Marnie	Pretest	6	2	2	1
91	2016-01-08	Marnie	Pretest	7	1	1	1
92	2016-01-08	Marnie	Pretest	8	1	2	0
93	2016-01-08	Marnie	Pretest	9	2	1	0
94	2016-01-08	Marnie	Pretest	10	2	2	1
95	2016-01-08	Marnie	Pretest	11	1	2	0
96	2016-01-08	Marnie	Pretest	12	2	1	0
97	2016-01-08	Marnie	Pretest	13	2	2	1
98	2016-01-08	Marnie	Pretest	14	1	1	1
99	2016-01-08	Marnie	Pretest	15	1	2	0
100	2016-01-08	Marnie	Pretest	16	2	1	0
101	2016-01-08	Vern	Pretest	1	1	2	0
102	2016-01-08	Vern	Pretest	2	2	2	1
103	2016-01-08	Vern	Pretest	3	1	1	1
104	2016-01-08	Vern	Pretest	4	2	1	0
105	2016-01-08	Vern	Pretest	5	2	2	1
106	2016-01-08	Vern	Pretest	6	1	2	0
107	2016-01-08	Vern	Pretest	7	2	1	0
108	2016-01-08	Vern	Pretest	8	2	2	1
109	2016-01-08	Vern	Pretest	9	1	1	1
110	2016-01-08	Vern	Pretest	10	1	1	1
111	2016-01-08	Vern	Pretest	11	2	2	1
112	2016-01-08	Vern	Pretest	12	1	1	1
113	2016-01-08	Vern	Pretest	13	1	1	1
114	2016-01-08	Pooky	Pretest	1	2	2	1
115	2016-01-08	Pooky	Pretest	2	1	1	1
116	2016-01-08	Pooky	Pretest	3	2	2	1
117	2016-01-08	Pooky	Pretest	4	1	1	1
118	2016-01-08	Pooky	Pretest	5	1	1	1
119	2016-01-08	Pooky	Pretest	6	2	2	1
120	2016-01-08	Wilfred	Pretest	1	1	1	1
121	2016-01-08	Wilfred	Pretest	2	2	1	0
122	2016-01-08	Wilfred	Pretest	3	1	2	0
123	2016-01-08	Wilfred	Pretest	4	2	1	0
124	2016-01-08	Jimmy	Pretest	1	2	2	1
125	2016-01-08	Jimmy	Pretest	2	1	1	1
126	2016-01-08	Jimmy	Pretest	3	2	1	0
127	2016-01-08	Jimmy	Pretest	4	1	1	1
128	2016-01-08	Jimmy	Pretest	5	1	1	1
129	2016-01-08	Jimmy	Pretest	6	2	2	1
130	2016-01-08	Jimmy	Pretest	7	2	2	1
131	2016-01-08	Jimmy	Pretest	8	1	1	1
132	2016-01-08	Jimmy	Pretest	9	1	1	1
133	2016-01-08	Gilbert	Pretest	1	1	2	0
134	2016-01-08	Gilbert	Pretest	2	1	2	0
135	2016-01-08	Gilbert	Pretest	3	2	1	0
136	2016-01-08	Gilbert	Pretest	4	2	2	1
137	2016-01-08	Gilbert	Pretest	5	1	1	1
138	2016-01-08	Gilbert	Pretest	6	2	2	1
139	2016-01-08	Gilbert	Pretest	7	2	2	1
140	2016-01-08	Gilbert	Pretest	8	1	1	1
141	2016-01-08	Gilbert	Pretest	9	2	2	1
142	2016-01-08	Heidi	Pretest	1	2	2	1
143	2016-01-08	Cicero	Pretest	1	1	1	1
144	2016-01-08	Cicero	Pretest	2	1	1	1
145	2016-01-08	Cicero	Pretest	3	2	1	0
146	2016-01-08	Cicero	Pretest	4	2	2	1
147	2016-01-08	Cicero	Pretest	5	1	1	1
148	2016-01-08	Cicero	Pretest	6	2	1	0
149	2016-01-08	Cicero	Pretest	7	2	2	1
150	2016-01-08	Cicero	Pretest	8	1	1	1
151	2016-01-08	Cicero	Pretest	9	2	1	0
152	2016-01-08	Cicero	Pretest	10	2	2	1
153	2016-01-08	Cicero	Pretest	11	1	1	1
154	2016-01-08	Cicero	Pretest	12	1	1	1
155	2016-01-08	Cicero	Pretest	13	2	2	1
156	2016-01-08	Cicero	Pretest	14	1	2	0
157	2016-01-08	Cicero	Pretest	15	1	1	1
158	2016-01-08	Cicero	Pretest	16	2	1	0
159	2016-01-08	Roland	Pretest	1	2	2	1
160	2016-01-08	Roland	Pretest	2	1	2	0
161	2016-01-08	Roland	Pretest	3	1	1	1
162	2016-01-08	Roland	Pretest	4	2	2	1
163	2016-01-08	Roland	Pretest	5	1	2	0
164	2016-01-08	Roland	Pretest	6	2	2	1
165	2016-01-08	Roland	Pretest	7	1	1	1
166	2016-01-08	Roland	Pretest	8	1	1	1
167	2016-01-08	Roland	Pretest	9	2	2	1
168	2016-01-08	Roland	Pretest	10	2	1	0
169	2016-01-08	Roland	Pretest	11	1	2	0
170	2016-01-08	Roland	Pretest	12	2	1	0
171	2016-01-08	Roland	Pretest	13	2	2	1
172	2016-01-08	Roland	Pretest	14	1	2	0
173	2016-01-08	Roland	Pretest	15	1	1	1
174	2016-01-08	Roland	Pretest	16	2	1	0
175	2016-01-08	Archie	Pretest	1	2	1	0
176	2016-01-08	Archie	Pretest	2	1	1	1
177	2016-01-08	Archie	Pretest	3	2	1	0
178	2016-01-08	Archie	Pretest	4	2	2	1
179	2016-01-08	Archie	Pretest	5	1	1	1
180	2016-01-08	Archie	Pretest	6	1	2	0
181	2016-01-08	Archie	Pretest	7	2	2	1
182	2016-01-08	Archie	Pretest	8	2	1	0
183	2016-01-08	Archie	Pretest	9	1	1	1
184	2016-01-08	Archie	Pretest	10	1	2	0
185	2016-01-08	Archie	Pretest	11	2	1	0
186	2016-01-08	Archie	Pretest	12	1	1	1
187	2016-01-08	Archie	Pretest	13	1	2	0
188	2016-01-08	Archie	Pretest	14	2	2	1
189	2016-01-08	Archie	Pretest	15	1	1	1
190	2016-01-08	Archie	Pretest	16	2	2	1
191	2016-01-08	Rupert	Pretest	1	1	1	1
192	2016-01-08	Rupert	Pretest	2	2	1	0
193	2016-01-08	Dingle	Pretest	1	2	2	1
194	2016-01-08	Dingle	Pretest	2	1	1	1
195	2016-01-08	Dingle	Pretest	3	2	2	1
196	2016-01-08	Dingle	Pretest	4	2	2	1
197	2016-01-08	Dingle	Pretest	5	1	1	1
198	2016-01-08	Dingle	Pretest	6	1	1	1
199	2016-01-08	Hattie	Pretest	1	1	1	1
200	2016-01-08	Hattie	Pretest	2	2	2	1
201	2016-01-08	Hattie	Pretest	3	2	1	0
202	2016-01-08	Hattie	Pretest	4	1	1	1
203	2016-01-08	Hattie	Pretest	5	2	1	0
204	2016-01-08	Hattie	Pretest	6	2	2	1
205	2016-01-08	Hattie	Pretest	7	1	1	1
206	2016-01-08	Hattie	Pretest	8	2	1	0
207	2016-01-08	Hattie	Pretest	9	1	1	1
208	2016-01-08	Hattie	Pretest	10	2	2	1
209	2016-01-08	Hattie	Pretest	11	2	2	1
210	2016-01-08	Hattie	Pretest	12	1	1	1
211	2016-01-08	Hattie	Pretest	13	1	1	1
212	2016-01-08	Hattie	Pretest	14	2	1	0
213	2016-01-08	Hattie	Pretest	15	1	1	1
214	2016-01-08	Hattie	Pretest	16	1	1	1

## Sheet: test 
ID	Date	Subject	Session	Trial	Condition (1 proximal; 2 crossed; 3 asymmetric; 4 control)	Baited (1 left; 2 right)	Choice (1 left; 2 right)	Correct? (0 no; 1 yes)	Approached finger before bucket (0 no; 1 yes)
1	2016-04-08	Sticky	1	1	1	1	2	0	0
2	2016-04-08	Sticky	1	2	3	2	1	0	0
3	2016-04-08	Sticky	1	3	2	2	2	1	0
4	2016-04-08	Sticky	1	4	3	1	1	1	1
5	2016-04-08	Sticky	1	5	4	2	2	1	0
6	2016-04-08	Sticky	1	6	2	2	2	1	0
7	2016-04-08	Sticky	1	7	1	1	1	1	0
8	2016-04-08	Sticky	1	8	3	2	1	0	0
9	2016-04-08	Sticky	1	9	2	1	1	1	0
10	2016-04-08	Sticky	1	10	4	1	2	0	0
11	2016-04-08	Sticky	1	11	1	2	1	0	0
12	2016-04-08	Sticky	1	12	2	1	2	0	0
13	2016-04-08	Sticky	1	13	4	1	1	1	0
14	2016-04-08	Sticky	1	14	4	2	2	1	0
15	2016-04-08	Sticky	1	15	3	1	2	0	0
16	2016-04-08	Sticky	1	16	1	2	1	0	0
17	2016-04-08	Annie	1	1	2	2	1	0	0
18	2016-04-08	Annie	1	2	3	1	1	1	0
19	2016-04-08	Annie	1	3	3	2	1	0	0
20	2016-04-08	Annie	1	4	1	2	1	0	0
21	2016-04-08	Annie	1	5	1	1	1	1	0
22	2016-04-08	Annie	1	6	2	1	2	0	0
23	2016-04-08	Annie	1	7	3	2	1	0	0
24	2016-04-08	Annie	1	8	4	2	1	0	0
25	2016-04-08	Annie	1	9	1	1	1	1	0
26	2016-04-08	Annie	1	10	4	1	2	0	0
27	2016-04-08	Annie	1	11	1	2	1	0	0
28	2016-04-08	Annie	1	12	4	1	1	1	0
29	2016-04-08	Annie	1	13	3	1	1	1	0
30	2016-04-08	Annie	1	14	2	2	1	0	0
31	2016-04-08	Annie	1	15	2	1	1	1	0
32	2016-04-08	Annie	1	16	4	2	1	0	0
33	2016-04-08	Vern	1	1	2	1	1	1	0
34	2016-04-08	Vern	1	2	4	2	1	0	0
35	2016-04-08	Vern	1	3	1	2	2	1	0
36	2016-04-08	Vern	1	4	2	1	1	1	0
37	2016-04-08	Vern	1	5	2	2	1	0	0
38	2016-04-08	Vern	1	6	1	2	2	1	0
39	2016-04-08	Vern	1	7	4	1	2	0	0
40	2016-04-08	Vern	1	8	3	2	1	0	0
41	2016-04-08	Vern	1	9	1	1	1	1	1
42	2016-04-08	Vern	1	10	4	2	1	0	0
43	2016-04-08	Vern	1	11	2	2	1	0	0
44	2016-04-08	Vern	1	12	3	1	1	1	0
45	2016-04-08	Vern	1	13	1	1	2	0	0
46	2016-04-08	Vern	1	14	3	2	1	1	0
47	2016-04-08	Vern	1	15	3	1	1	1	0
48	2016-04-08	Vern	1	16	4	1	2	0	0
49	2016-04-08	Dingle	1	1	1	2	1	0	0
50	2016-04-08	Dingle	1	2	4	1	1	1	0
51	2016-04-08	Dingle	1	3	1	1	1	1	0
52	2016-04-08	Dingle	1	4	3	2	1	0	0
53	2016-04-08	Dingle	1	5	2	2	2	1	0
54	2016-04-08	Dingle	1	6	1	1	1	1	0
55	2016-04-08	Dingle	1	7	2	2	2	1	0
56	2016-04-08	Dingle	1	8	4	1	1	1	0
57	2016-04-08	Dingle	1	9	3	2	1	0	0
58	2016-04-08	Dingle	1	10	1	2	2	1	0
59	2016-04-08	Dingle	1	11	3	1	1	1	0
60	2016-04-08	Dingle	1	12	4	2	2	1	0
61	2016-04-08	Dingle	1	13	3	1	2	0	1
62	2016-04-08	Dingle	1	14	4	2	2	1	0
63	2016-04-08	Dingle	1	15	2	1	1	1	0
64	2016-04-08	Dingle	1	16	2	1	1	1	0
65	2016-04-08	Leo	1	1	1	1	1	1	0
66	2016-04-08	Leo	1	2	3	2	1	0	0
67	2016-04-08	Leo	1	3	2	2	1	0	0
68	2016-04-08	Leo	1	4	3	1	2	0	0
69	2016-04-08	Leo	1	5	4	2	1	0	0
70	2016-04-08	Leo	1	6	2	2	2	1	0
71	2016-04-08	Leo	1	7	1	1	2	0	0
72	2016-04-08	Leo	1	8	3	2	1	0	0
73	2016-04-08	Leo	1	9	2	1	1	1	0
74	2016-04-08	Leo	1	10	4	1	2	0	0
75	2016-04-08	Leo	1	11	1	2	1	0	0
76	2016-04-08	Leo	1	12	2	1	1	1	0
77	2016-04-08	Leo	1	13	4	1	2	0	0
78	2016-04-08	Leo	1	14	4	2	1	0	0
79	2016-04-08	Leo	1	15	3	1	1	1	0
80	2016-04-08	Leo	1	16	1	2	2	1	0
81	2016-04-08	Pooky	1	1	1	2	2	1	0
82	2016-04-08	Pooky	1	2	4	1	1	1	0
83	2016-04-08	Pooky	1	3	1	1	1	1	0
84	2016-04-08	Pooky	1	4	3	2	2	1	0
85	2016-04-08	Pooky	1	5	2	2	2	1	0
86	2016-04-08	Pooky	1	6	1	1	1	1	0
87	2016-04-08	Pooky	1	7	2	2	2	1	0
88	2016-04-08	Pooky	1	8	4	1	2	0	0
89	2016-04-08	Pooky	1	9	3	2	1	0	0
90	2016-04-08	Pooky	1	10	1	2	1	0	0
91	2016-04-08	Pooky	1	11	3	1	2	0	0
92	2016-04-08	Pooky	1	12	4	2	2	1	0
93	2016-04-08	Pooky	1	13	3	1	2	0	0
94	2016-04-08	Pooky	1	14	4	2	2	1	0
95	2016-04-08	Pooky	1	15	2	1	2	0	0
96	2016-04-08	Pooky	1	16	2	1	1	1	0
97	2016-04-08	Ralph	1	1	1	1	1	1	0
98	2016-04-08	Ralph	1	2	3	2	1	0	0
99	2016-04-08	Ralph	1	3	2	2	2	1	0
100	2016-04-08	Ralph	1	4	3	1	1	1	0
101	2016-04-08	Ralph	1	5	4	2	2	1	0
102	2016-04-08	Ralph	1	6	2	2	2	1	0
103	2016-04-08	Ralph	1	7	1	1	1	1	0
104	2016-04-08	Ralph	1	8	3	2	1	0	0
105	2016-04-08	Ralph	1	9	2	1	1	1	0
106	2016-04-08	Ralph	1	10	4	1	2	0	0
107	2016-04-08	Ralph	1	11	1	2	2	1	0
108	2016-04-08	Ralph	1	12	2	1	1	1	0
109	2016-04-08	Ralph	1	13	4	1	2	0	0
110	2016-04-08	Ralph	1	14	4	2	1	0	0
111	2016-04-08	Ralph	1	15	3	1	2	0	0
112	2016-04-08	Ralph	1	16	1	2	1	0	0
113	2016-04-08	Gilbert	1	1	1	2	2	1	0
114	2016-04-08	Gilbert	1	2	4	1	2	0	0
115	2016-04-08	Gilbert	1	3	1	1	1	1	0
116	2016-04-08	Gilbert	1	4	3	2	2	1	0
117	2016-04-08	Gilbert	1	5	2	2	2	1	0
118	2016-04-08	Gilbert	1	6	1	1	2	0	0
119	2016-04-08	Gilbert	1	7	2	2	2	1	0
120	2016-04-08	Gilbert	1	8	4	1	2	0	0
121	2016-04-08	Gilbert	1	9	3	2	2	1	0
122	2016-04-08	Gilbert	1	10	1	2	2	1	0
123	2016-04-08	Gilbert	1	11	3	1	2	0	0
124	2016-04-08	Gilbert	1	12	4	2	2	1	0
125	2016-04-08	Gilbert	1	13	3	1	2	0	0
126	2016-04-08	Gilbert	1	14	4	2	2	1	0
127	2016-04-08	Gilbert	1	15	2	1	1	1	1
128	2016-04-08	Gilbert	1	16	2	1	1	1	0
129	2016-04-08	Jimmy	1	1	1	1	1	1	0
130	2016-04-08	Jimmy	1	2	3	2	2	1	0
131	2016-04-08	Jimmy	1	3	2	2	2	1	0
132	2016-04-08	Jimmy	1	4	3	1	1	1	0
133	2016-04-08	Jimmy	1	5	4	2	2	1	0
134	2016-04-08	Jimmy	1	6	2	2	2	1	0
135	2016-04-08	Jimmy	1	7	1	1	1	1	0
136	2016-04-08	Jimmy	1	8	3	2	1	0	0
137	2016-04-08	Jimmy	1	9	2	1	1	1	0
138	2016-04-08	Jimmy	1	10	4	1	2	0	0
139	2016-04-08	Jimmy	1	11	1	2	2	1	0
140	2016-04-08	Jimmy	1	12	2	1	1	1	0
141	2016-04-08	Jimmy	1	13	4	1	2	0	0
142	2016-04-08	Jimmy	1	14	4	2	2	1	0
143	2016-04-08	Jimmy	1	15	3	1	1	1	0
144	2016-04-08	Jimmy	1	16	1	2	2	1	0
1	2016-05-08	Sticky	2	1	1	2	1	0	0
2	2016-05-08	Sticky	2	2	3	2	1	0	0
3	2016-05-08	Sticky	2	3	4	1	1	1	0
4	2016-05-08	Sticky	2	4	4	2	2	1	0
5	2016-05-08	Sticky	2	5	3	1	2	0	0
6	2016-05-08	Sticky	2	6	2	1	1	1	0
7	2016-05-08	Sticky	2	7	2	2	2	1	0
8	2016-05-08	Sticky	2	8	3	1	1	1	0
9	2016-05-08	Sticky	2	9	4	1	2	0	0
10	2016-05-08	Sticky	2	10	4	2	1	0	0
11	2016-05-08	Sticky	2	11	3	2	1	0	0
12	2016-05-08	Sticky	2	12	2	1	1	1	0
13	2016-05-08	Sticky	2	13	1	2	1	0	0
14	2016-05-08	Sticky	2	14	1	1	1	1	0
15	2016-05-08	Sticky	2	15	2	2	2	1	0
16	2016-05-08	Sticky	2	16	1	1	1	1	0
17	2016-05-08	Annie	2	1	1	2	1	0	0
18	2016-05-08	Annie	2	2	3	2	1	0	0
19	2016-05-08	Annie	2	3	4	1	2	0	0
20	2016-05-08	Annie	2	4	4	2	2	1	0
21	2016-05-08	Annie	2	5	3	1	1	1	0
22	2016-05-08	Annie	2	6	2	1	1	1	0
23	2016-05-08	Annie	2	7	2	2	1	0	0
24	2016-05-08	Annie	2	8	3	1	1	1	0
25	2016-05-08	Annie	2	9	4	1	1	1	0
26	2016-05-08	Annie	2	10	4	2	2	1	0
27	2016-05-08	Annie	2	11	3	2	1	0	0
28	2016-05-08	Annie	2	12	2	1	1	1	0
29	2016-05-08	Annie	2	13	1	2	2	1	0
30	2016-05-08	Annie	2	14	1	1	1	1	0
31	2016-05-08	Annie	2	15	2	2	2	1	0
32	2016-05-08	Annie	2	16	1	1	1	1	0
33	2016-05-08	Vern	2	1	2	1	1	1	0
34	2016-05-08	Vern	2	2	2	2	2	1	0
35	2016-05-08	Vern	2	3	4	1	1	1	0
36	2016-05-08	Vern	2	4	3	2	2	1	0
37	2016-05-08	Vern	2	5	4	1	1	1	0
38	2016-05-08	Vern	2	6	4	2	2	1	0
39	2016-05-08	Vern	2	7	1	1	1	1	0
40	2016-05-08	Vern	2	8	3	1	2	0	0
41	2016-05-08	Vern	2	9	3	2	1	0	1
42	2016-05-08	Vern	2	10	2	2	2	1	0
43	2016-05-08	Vern	2	11	2	1	1	1	1
44	2016-05-08	Vern	2	12	1	2	1	0	0
45	2016-05-08	Vern	2	13	3	1	2	0	0
46	2016-05-08	Vern	2	14	4	2	1	0	0
47	2016-05-08	Vern	2	15	1	1	1	1	1
48	2016-05-08	Vern	2	16	1	2	2	1	1
49	2016-05-08	Dingle	2	1	1	2	1	0	0
50	2016-05-08	Dingle	2	2	3	2	2	1	0
51	2016-05-08	Dingle	2	3	4	1	2	0	0
52	2016-05-08	Dingle	2	4	4	2	2	1	0
53	2016-05-08	Dingle	2	5	3	1	1	1	0
54	2016-05-08	Dingle	2	6	2	1	1	1	1
55	2016-05-08	Dingle	2	7	2	2	2	1	0
56	2016-05-08	Dingle	2	8	3	1	2	0	0
57	2016-05-08	Dingle	2	9	4	1	1	1	0
58	2016-05-08	Dingle	2	10	4	2	1	0	0
59	2016-05-08	Dingle	2	11	3	2	1	0	0
60	2016-05-08	Dingle	2	12	2	1	2	0	0
61	2016-05-08	Dingle	2	13	1	2	2	1	0
62	2016-05-08	Dingle	2	14	1	1	1	1	0
63	2016-05-08	Dingle	2	15	2	2	2	1	1
64	2016-05-08	Dingle	2	16	1	1	2	0	0
65	2016-05-08	Leo	2	1	1	2	1	0	0
66	2016-05-08	Leo	2	2	3	2	2	1	0
67	2016-05-08	Leo	2	3	4	1	2	0	0
68	2016-05-08	Leo	2	4	4	2	1	0	0
69	2016-05-08	Leo	2	5	3	1	2	0	0
70	2016-05-08	Leo	2	6	2	1	1	1	1
71	2016-05-08	Leo	2	7	2	2	2	1	0
72	2016-05-08	Leo	2	8	3	1	1	1	0
73	2016-05-08	Leo	2	9	4	1	2	0	0
74	2016-05-08	Leo	2	10	4	2	1	0	0
75	2016-05-08	Leo	2	11	3	2	1	0	0
76	2016-05-08	Leo	2	12	2	1	1	1	0
77	2016-05-08	Leo	2	13	1	2	1	0	0
78	2016-05-08	Leo	2	14	1	1	1	1	0
79	2016-05-08	Leo	2	15	2	2	2	1	0
80	2016-05-08	Leo	2	16	1	1	1	1	0
81	2016-05-08	Pooky	2	1	2	1	2	0	0
82	2016-05-08	Pooky	2	2	2	2	2	1	0
83	2016-05-08	Pooky	2	3	4	1	2	0	0
84	2016-05-08	Pooky	2	4	3	2	1	0	0
85	2016-05-08	Pooky	2	5	4	1	2	0	0
86	2016-05-08	Pooky	2	6	4	2	2	1	0
87	2016-05-08	Pooky	2	7	1	1	1	1	0
88	2016-05-08	Pooky	2	8	3	1	2	0	0
89	2016-05-08	Pooky	2	9	3	2	1	0	0
90	2016-05-08	Pooky	2	10	2	2	2	1	0
91	2016-05-08	Pooky	2	11	2	1	2	0	0
92	2016-05-08	Pooky	2	12	1	2	2	1	0
93	2016-05-08	Pooky	2	13	3	1	1	1	0
94	2016-05-08	Pooky	2	14	4	2	2	1	0
95	2016-05-08	Pooky	2	15	1	1	1	1	0
96	2016-05-08	Pooky	2	16	1	2	2	1	0
97	2016-05-08	Ralph	2	1	1	2	2	1	0
98	2016-05-08	Ralph	2	2	3	2	1	0	0
99	2016-05-08	Ralph	2	3	4	1	1	1	0
100	2016-05-08	Ralph	2	4	4	2	2	1	0
101	2016-05-08	Ralph	2	5	3	1	1	1	0
102	2016-05-08	Ralph	2	6	2	1	2	0	0
103	2016-05-08	Ralph	2	7	2	2	1	0	0
104	2016-05-08	Ralph	2	8	3	1	2	0	0
105	2016-05-08	Ralph	2	9	4	1	2	0	0
106	2016-05-08	Ralph	2	10	4	2	1	0	0
107	2016-05-08	Ralph	2	11	3	2	1	0	0
108	2016-05-08	Ralph	2	12	2	1	1	1	1
109	2016-05-08	Ralph	2	13	1	2	2	1	0
110	2016-05-08	Ralph	2	14	1	1	1	1	0
111	2016-05-08	Ralph	2	15	2	2	2	1	0
112	2016-05-08	Ralph	2	16	1	1	1	1	0
113	2016-05-08	Gilbert	2	1	2	1	1	1	0
114	2016-05-08	Gilbert	2	2	2	2	2	1	0
115	2016-05-08	Gilbert	2	3	4	1	2	0	0
116	2016-05-08	Gilbert	2	4	3	2	1	0	0
117	2016-05-08	Gilbert	2	5	4	1	2	0	0
118	2016-05-08	Gilbert	2	6	4	2	1	0	0
119	2016-05-08	Gilbert	2	7	1	1	2	0	0
120	2016-05-08	Gilbert	2	8	3	1	1	1	0
121	2016-05-08	Gilbert	2	9	3	2	1	0	0
122	2016-05-08	Gilbert	2	10	2	2	2	1	0
123	2016-05-08	Gilbert	2	11	2	1	1	1	0
124	2016-05-08	Gilbert	2	12	1	2	2	1	0
125	2016-05-08	Gilbert	2	13	3	1	2	0	0
126	2016-05-08	Gilbert	2	14	4	2	2	1	0
127	2016-05-08	Gilbert	2	15	1	1	2	0	0
128	2016-05-08	Gilbert	2	16	1	2	1	0	0
129	2016-05-08	Jimmy	2	1	2	1	1	1	0
130	2016-05-08	Jimmy	2	2	2	2	2	1	0
131	2016-05-08	Jimmy	2	3	4	1	2	0	0
132	2016-05-08	Jimmy	2	4	3	2	1	0	0
133	2016-05-08	Jimmy	2	5	4	1	2	0	0
134	2016-05-08	Jimmy	2	6	4	2	1	0	0
135	2016-05-08	Jimmy	2	7	1	1	1	1	0
136	2016-05-08	Jimmy	2	8	3	1	2	0	0
137	2016-05-08	Jimmy	2	9	3	2	1	0	0
138	2016-05-08	Jimmy	2	10	2	2	1	0	0
139	2016-05-08	Jimmy	2	11	2	1	2	0	0
140	2016-05-08	Jimmy	2	12	1	2	1	0	0
141	2016-05-08	Jimmy	2	13	3	1	2	0	0
142	2016-05-08	Jimmy	2	14	4	2	1	0	0
143	2016-05-08	Jimmy	2	15	1	1	2	0	0
144	2016-05-08	Jimmy	2	16	1	2	1	0	0
